# Supplementary material for: Engineering regulatory networks for complex phenotypes in E. coli
Source: Nat Commun. 2020 Aug 13;11:4050. doi: 10.1038/s41467-020-17721-4 (PMC7426931; doi:10.1038/s41467-020-17721-4)
Supplement: Supplementary file 4 — Source Data [file 41467_2020_17721_MOESM4_ESM.xlsx]

## Sheet: Figure 1
1d			1f			1h
Strains	OD600		Strains	OD600		Strains	OD600
Non-targeting	0.24		Non-targeting	0.25		Non-targeting	0.52
soxR_I120A	0.48		CsgD_L180F	0.82		soxR_V23Y	0.92
rpoC_Q623R	0.53		fliA_E215V	0.62		rpoS_E289T	0.89
rpoB_E546C	0.49		lexA_L35M	0.91		cytR_L17Q	0.78
marR_K81T	0.39		narP_S170E	0.82		phoB_R213G	0.92

## Sheet: Figure 2
2f
strains	OD600 under isopropanol stress	OD600 under isobutanol stress
Non-targeting	0.7	0.91
torR_T80M	0.75	0.92
rpoA_G87W	1.21	1.45
rpoE_D182Y	0.95	1.1
rstA_L186W	0.95	1.11
fliA_R94K	1.33	1.45
fis_K25L	0.95	1.1
fadR_G220Q	1.15	1
rpoE_D182D	0.92	1.15
fur_L122E	1	0.93
OmpR_K105M	0.94	1

## Sheet: Figure 4
4b
strains	isobutanol (g/L)
Non-targeting	2.76304
soxR_I120R	3.72446
soxR_S126Q	3.99946
mlc_T16V	4.0155
mlc_T16P	3.97887
glnG_F237D	3.89163
glnG_F237L	3.89763
cpxR_L181V	3.79936
ompR_P160H	4.60027
ompR_P160T	5.28165
ompR_L147D	5.32621
ompR_S181K	6.25908
rstA_N150L	3.89763

## Sheet: Supplementary Figure 3
Conditions	OD600 without stress	OD600 with stress
2 g/L furfural	3.39	0.18
300 mg styrene	3.39	0.18
30 g/L acetate	1.8	0.5
30 g/L isopropanol	3.39	0.5
8 g/L isobutanol	3.39	0.7

## Sheet: Supplementary Figure 4
strains	Isopropanol (g/L)	Isobutanol (g/L)
Non-targeting	6.51	2.14
torR_T80M	6.92	2.35
rpoA_G87W	7.4	2.35
rpoE_D182Y	6.81	2.03
rstA_L186W	6.71	2.15
fliA_R94K	9.02	3.24
fis_K25L	6.02	2.35
fadR_G220Q	6.21	2.04
rpoE_D182D	6.5	2.15
fur_L122E	6.41	2.1
OmpR_K105M	6.03	2.25
fadR_G220Q	6.7	2.3

## Sheet: Supplementary Figure 7
strains	ATP concentration under isopropanol stress	ATP concentration under isobutanol stress
Non-targeting	392.667	311
FliA_A32R	1242	1029

## Sheet: Supplementary Figure 15
Strans	Ralative gene expression
non-targeting	1
rstA_L186W	3.6
